# Supplementary material for: Integrated analysis of rectal mucosal microbiome and transcriptome reveals a distinct microenvironment among young MSM
Source: JCI Insight. 2024 Nov 8;9(21):e181720. doi: 10.1172/jci.insight.181720 (PMC11601568; doi:10.1172/jci.insight.181720)
Supplement: Supplemental table 1 [file jciinsight-9-181720-s230.xlsx]

## Sheet: Sheet1
Associations between Rectal Mucosal Microbiota and Transcriptome based on Immune Compartment
Innate Immune System	Pathway	ASV	# genes	FDR
Innate Immune System	Innate Immune System	Collinsella	40/1145	0.0873
Innate Immune System	Innate Immune System	Lactobacillales	11/1145	0.0166
Innate Immune System	Innate Immune System	Romboutsia	23/1145	0.0097036
Innate Immune System	Innate Immune System	Erysipelatoclostridium	103/1145	0.0672
Innate Immune System	Innate Immune System	Pasteurellaceae	11/1145	0.0116
Innate Immune System	Innate Immune System	Subdoligranulum	9/1145	0.0654
(Innate Immune System ->)	Neutrophil Degranulation	Collinsella	23/479	0.035
(Innate Immune System ->)	Neutrophil Degranulation	Bacillus	7/479	0.0366
(Innate Immune System ->)	Neutrophil Degranulation	Lactobacillales	9/479	0.0069079
(Innate Immune System ->)	Neutrophil Degranulation	Dorea	9/479	0.0387
(Innate Immune System ->)	Neutrophil Degranulation	Erysipelatoclostridium	52/479	0.0316
(Innate Immune System ->)	Neutrophil Degranulation	Pasteurellaceae	9/479	0.0053904
(Innate Immune System ->)	Toll-like Receptor Cascades	Romboutsia	6/155	0.0352
(Innate Immune System ->)	Toll-like Receptor Cascades	Alloprevatella	6/155	0.0196
(Toll-like Receptor Cascades ->)	Trafficking and processing of endosomal TLR	Alloprevatella	3/13	0.0266
(TLR Cascades ->)	Toll Like Receptor 2 (TLR2) Cascade	Alloprevatella	4/102	0.0497
(TLR Cascades -> TLR 2 Cascade ->)	Toll Like Receptor TLR1:TLR2 Cascade	Alloprevatella	4/102	0.0497
(TLR Cascades -> TLR 2 Cascade ->)	Toll Like Receptor TLR6:TLR2 Cascade	Alloprevatella	4/102	0.0497
(TLR Cascades ->)	Toll Like Receptor 3 (TLR3) Cascade	Erysipelatoclostridium	15/93	0.0511
(TLR Cascades ->)	Toll Like Receptor 3 (TLR3) Cascade	Romboutsia	5/93	0.0265
(TLR Cascades ->)	Toll Like Receptor 3 (TLR3) Cascade	Alloprevatella	6/93	0.0065373
(TLR Cascades -> Toll Like Receptor 3 ->)	TICAM1, RIP1-mediated IKK complex recruitment	Alloprevatella	2/19	0.0581
(TLR Cascades -> Toll Like Receptor 3 ->)	TICAM1, RIP1-mediated IKK complex recruitment	Romboutsia	2/19	0.0699
(TLR Cascades -> Toll Like Receptor 3 ->)	TICAM1, RIP1-mediated IKK complex recruitment	Erysipelatoclostridium	6/19	0.0453
(TLR Cascades -> Toll Like Receptor 3 ->)	TLR3-mediated TICAM1-dependent programmed cell death	Erysipelatoclostridium	3/6	0.0899
(TLR Cascades ->)	Toll Like Receptor 4 (TLR4) Cascade	Erysipelatoclostridium	18/132	0.0712
(TLR Cascades ->)	Toll Like Receptor 4 (TLR4) Cascade	Romboutsia	5/132	0.0537
(TLR Cascades ->)	Toll Like Receptor 4 (TLR4) Cascade	Alloprevatella	6/132	0.012
(TLR Cascades -> Toll Like Receptor 4 Cascade ->)	MyD88:MAL(TIRAP) cascade initiated on plasma membrane	Alloprevatella	4/102	0.0497
(TLR Cascades -> Toll Like Receptor 4 (TLR4) Cascade -> MyD88-independent TLR4 cascade ->)	TRIF(TICAM1)-mediated TLR4 signaling	Alloprevatella	6/97	0.0065373
(TLR Cascades -> Toll Like Receptor 4 (TLR4) Cascade -> MyD88-independent TLR4 cascade ->)	TRIF(TICAM1)-mediated TLR4 signaling	Romboutsia	5/97	0.0284
(TLR Cascades -> Toll Like Receptor 4 (TLR4) Cascade -> MyD88-independent TLR4 cascade ->)	TRIF(TICAM1)-mediated TLR4 signaling	Erysipelatoclostridium	15/97	0.062
(TLR Cascades -> Toll Like Receptor 4 (TLR4) Cascade -> MyD88-independent TLR4 cascade -> TRIF(TICAM1)-mediated TLR4 signaling ->)	IKK complex recruitment mediated by RIP1	Alloprevatella	2/23	0.0714
(TLR Cascades -> Toll Like Receptor 4 (TLR4) Cascade -> MyD88-independent TLR4 cascade -> TRIF(TICAM1)-mediated TLR4 signaling ->)	IKK complex recruitment mediated by RIP1	Romboutsia	2/23	0.08
(TLR Cascades -> Toll Like Receptor 4 (TLR4) Cascade -> MyD88-independent TLR4 cascade -> TRIF(TICAM1)-mediated TLR4 signaling ->)	IKK complex recruitment mediated by RIP1	Erysipelatoclostridium	6/23	0.0712
	My D88-independent TLR4 cascade	Erysipelatoclostridium	15/97	0.062
	My D88-independent TLR4 cascade	Romboutsia	5/97	0.0284
	My D88-independent TLR4 cascade	Alloprevatella	6/97	0.0065373
(TLR Cascades ->)	Toll Like Receptor 5 (TLR5) Cascade	Alloprevatella	4/85	0.0413
(TLR Cascades ->)	Toll Like Receptor 7/8 (TLR7/8) Cascade	Alloprevatella	4/91	0.0417
(TLR Cascades -> Toll Like Receptor 7/8 Cascade ->	MyD88 dependent cascade initiated on plasma membrane	Alloprevatella	4/90	0.0414
(TLR Cascades -> Toll Like Receptor 7/8 Cascade -> MyD88 dependent cascade initiated on endosome ->)	TRAF6 mediated induction of NFkB and MAP kinases upon TLR7/8 or 9 activation	Alloprevatella	4/89	0.0414
(TLR Cascades -> Toll Like Receptor 7/8 Cascade -> MyD88 dependent cascade initiated on endosome -> TRAF6 mediated induction of NFkB and MAP kinases upon TLR7/8 or 9 activation ->)	IRAK1 recruits IKK complex upon TLR7/8 or 9 stimulation	Lactobacillales	1/10	0.0667
(TLR Cascades -> Toll Like Receptor 7/8 Cascade -> MyD88 dependent cascade initiated on endosome -> TRAF6 mediated induction of NFkB and MAP kinases upon TLR7/8 or 9 activation ->)	IRAK1 recruits IKK complex upon TLR7/8 or 9 stimulation	Pasteurellaceae	1/10	0.0552
(TLR Cascades -> Toll Like Receptor 7/8 Cascade -> MyD88 dependent cascade initiated on endosome ->)	TRAF6 mediated IRF7 activation in TLR7/8 or 9 signaling	Lactobacillales	1/9	0.0667
(TLR Cascades -> Toll Like Receptor 7/8 Cascade -> MyD88 dependent cascade initiated on endosome ->)	TRAF6 mediated IRF7 activation in TLR7/8 or 9 signaling	Pasteurellaceae	1/9	0.0552
(TLR Cascades -> Toll Like Receptor 7/8 Cascade -> MyD88 dependent cascade initiated on endosome ->)	TRAF6 mediated IRF7 activation in TLR7/8 or 9 signaling	Subdoligranulum	1/9	0.0958
(TLR Cascades ->)	Toll Like Receptor 9 (TLR9) Cascade	Romboutsia	4/94	0.0621
(TLR Cascades ->)	Toll Like Receptor 9 (TLR9) Cascade	Alloprevatella	4/94	0.042
(TLR Cascades ->)	Toll Like Receptor 10 (TLR10) Cascade	Alloprevatella	4/85	0.0413
(TLR Cascades -> TLR10 ->)	MyD88 cascade initiated on plasma membrane	Alloprevatella	4/85	0.0413
(TLR Cascades -> TLR10 -> MyD88 cascade initiated on plasma membrane -> )	MAP kinase activation	Romboutsia	3/63	0.0872
(TLR Cascades -> TLR10 -> MyD88 cascade initiated on plasma membrane -> )	MAP kinase activation	Alloprevatella	4/63	0.0222
(TLR Cascades -> TLR10 -> MyD88 cascade initiated on plasma membrane -> )	IRAK1 recruits IKK complex	Lactobacillales	1/10	0.0667
(TLR Cascades -> TLR10 -> MyD88 cascade initiated on plasma membrane -> )	IRAK1 recruits IKK complex	Pasteurellaceae	1/10	0.0552
(TLR Cascades -> TLR10 -> MyD88 cascade initiated on plasma membrane -> MAP kinase activation -> )	MAPK targets / Nuclear events mediated by MAP kinases	Erysipelatoclostridium	7/31	0.0751
(TLR Cascades -> TLR10 -> MyD88 cascade initiated on plasma membrane -> MAP kinase activation -> )	MAPK targets / Nuclear events mediated by MAP kinases	Alloprevatella	3/31	0.0265
(TLR Cascades -> TLR10 -> MyD88 cascade initiated on plasma membrane -> MAP kinase activation -> )	JNK (c-Jun kinases) phosphorylation and activation mediated by activated human TAK1	Lactobacillales	1/18	0.0704
(TLR Cascades -> TLR10 -> MyD88 cascade initiated on plasma membrane -> MAP kinase activation -> )	JNK (c-Jun kinases) phosphorylation and activation mediated by activated human TAK1	Pasteurellaceae	1/18	0.0659
(TLR Cascades -> TLR10 -> MyD88 cascade initiated on plasma membrane -> MAP kinase activation -> )	activated TAK1 mediates p38 MAPK activation	Lactobacillales	1/19	0.0742
(TLR Cascades -> TLR10 -> MyD88 cascade initiated on plasma membrane -> MAP kinase activation -> )	activated TAK1 mediates p38 MAPK activation	Pasteurellaceae	1/19	0.0694
(TLR Cascades -> TLR10 -> MyD88 cascade initiated on plasma membrane -> MAP kinase activation -> MAPK targets/Nuclear events mediated by MAP kinases->)	ERK/MAPK Targets	Erysipelatoclostridium	6/22	0.0663
(TLR Cascades -> TLR10 -> MyD88 cascade initiated on plasma membrane -> MAP kinase activation -> MAPK targets/Nuclear events mediated by MAP kinases->)	ERK/MAPK Targets	Romboutsia	2/22	0.08
(TLR Cascades -> TLR10 -> MyD88 cascade initiated on plasma membrane -> MAP kinase activation -> MAPK targets/Nuclear events mediated by MAP kinases->)	ERK/MAPK Targets	Alloprevatella	3/22	0.0154
(TLR casdades -> TLR10 -> MyD88 cascade initiated on plasma membrane -> MAP kinase activation -> MAPK targets/Nuclear events mediated by MAP kinases -> ERK/MAPK targets ->)	ERKs are inactivated	Alloprevatella	3/13	0.0076056
(TLR casdades -> TLR10 -> MyD88 cascade initiated on plasma membrane -> MAP kinase activation -> MAPK targets/Nuclear events mediated by MAP kinases -> ERK/MAPK targets ->)	ERKs are inactivated	Romboutsia	2/13	0.0476
(Innate Immune System ->)	C-type lectin receptors (CLRs)	Lactobacillales	3/144	0.0414
(Innate Immune System ->)	C-type lectin receptors (CLRs)	Pasteurellaceae	3/144	0.0344
(C-type lectin receptors (CLRs) ->	CLEC7A (Dectin-1) signaling	Lactobacillales	3/100	0.0235
(C-type lectin receptors (CLRs) ->	CLEC7A (Dectin-1) signaling	Pasteurellaceae	3/100	0.0194
(C-type lectin receptors (CLRs) -> CLEC7A (Dectin-1) signaling ->)	Dectin-1 mediated noncanonical NF-kB signaling	Lactobacillales	3/62	0.0125
(C-type lectin receptors (CLRs) -> CLEC7A (Dectin-1) signaling ->)	Dectin-1 mediated noncanonical NF-kB signaling	Pasteurellaceae	3/62	0.0102
(Innate Immune System ->)	Fc epsilon receptor (FCERI) signaling	Lactobacillales	3/210	0.0667
(Innate Immune System ->)	Fc epsilon receptor (FCERI) signaling	Pasteurellaceae	3/210	0.0552
(Fc epsilon receptor (FCERI) signaling ->)	FCERI mediated NF-kB activation	Lactobacillales	3/157	0.0517
(Fc epsilon receptor (FCERI) signaling ->)	FCERI mediated NF-kB activation	Pasteurellaceae	3/157	0.0431
(Innate Immune System ->)	Advanced glycosylation endproduct receptor signaling	Romboutsia	2/13	0.0476
(Innate Immune System ->)	Complement Cascade	Subdoligranulum	3/138	0.054
(Complement Cascade -> )	Regulation of Complement cascade	Subdoligranulum	3/127	0.054
Adaptive Immune System	Pathway	ASV	# genes	FDR
Adaptive Immune System	Adaptive Immune System	Alloprevatella	12/835	0.0805
Adaptive Immune System	Adaptive Immune System	Romboutsia	18/835	0.017
(Costimulation by the CD28 family ->)	CTLA4 inhibitory signaling	Alloprevatella	2/21	0.0685
(Costimulation by the CD28 family ->)	CTLA4 inhibitory signaling	Romboutsia	2/21	0.08
(Costimulation by the CD28 family -> CD28 co-stimulation ->)	CD28 dependent PI3K/Akt signaling	Lactobacillales	1/22	0.0854
(Costimulation by the CD28 family -> CD28 co-stimulation ->)	CD28 dependent PI3K/Akt signaling	Pasteurellaceae	1/22	0.08
(Adaptive Immune system ->)	Class I MHC mediated antigen processing & presentation	Lactobacillales	4/380	0.0675
(Adaptive Immune system ->)	Class I MHC mediated antigen processing & presentation	Pasteurellaceae	4/380	0.0552
(Class I MHC mediated antigen processing & presentation ->)	Antigen processing-Cross presentation	Lactobacillales	4/109	0.0114
(Class I MHC mediated antigen processing & presentation ->)	Antigen processing-Cross presentation	Pasteurellaceae	4/109	0.0092996
(Class I MHC mediated antigen processing & presentation -> Ag processing-Cross presentation ->)	ER-Phagosome pathway	Lactobacillales	4/93	0.0114
(Class I MHC mediated antigen processing & presentation -> Ag processing-Cross presentation ->)	ER-Phagosome pathway	Pasteurellaceae	4/93	0.0092996
(Class I MHC mediated antigen processing & presentation -> Ag processing-Cross presentation ->)	Cross-presentation of soluble exogenous antigens (endosomes)	Lactobacillales	3/50	0.0114
(Class I MHC mediated antigen processing & presentation -> Ag processing-Cross presentation ->)	Cross-presentation of soluble exogenous antigens (endosomes)	Pasteurellaceae	3/50	0.0092996
(Adaptive Immune system ->)	MHC class II Antigen Presentation	Dorea	5/108	0.0142
(Adaptive Immune system ->)	Signaling by the B Cell Receptor (BCR)	Lactobacillales	3/175	0.0667
(Adaptive Immune system ->)	Signaling by the B Cell Receptor (BCR)	Pasteurellaceae	3/175	0.0552
(Signaling by the B Cell Receptor ->)	Downstream signaling events of B Cell Receptor (BCR)	Lactobacillales	3/81	0.0166
(Signaling by the B Cell Receptor ->)	Downstream signaling events of B Cell Receptor (BCR)	Romboutsia	4/81	0.0512
(Signaling by the B Cell Receptor ->)	Downstream signaling events of B Cell Receptor (BCR)	Pasteurellaceae	3/81	0.0128
(Signaling by the B cell receptor -> Downstream signaling events of B Cell Receptor ->)	Calcineurin activates NFAT	Romboutsia	2/9	0.0348
(Signaling by the B cell receptor -> Downstream signaling events of B Cell Receptor ->)	Activation of NF-kappa B in B cells	Lactobacillales	3/67	0.0129
(Signaling by the B cell receptor -> Downstream signaling events of B Cell Receptor ->)	Activation of NF-kappa B in B cells	Pasteurellaceae	3/67	0.0106
(Adaptive Immune system ->)	TCR signaling	Lactobacillales	3/126	0.0305
(Adaptive Immune system ->)	TCR signaling	Pasteurellaceae	3/126	0.0242
(TCR signaling ->)	Downstream TCR signaling	Lactobacillales	3/104	0.0261
(TCR signaling ->)	Downstream TCR signaling	Pasteurellaceae	3/104	0.0216
(Adaptive Immune system ->)	Rap1 signalling	Romboutsia	3/16	0.0122
Cytokine Signaling in Immune System	Pathway	ASV	# genes	FDR
Cytokine Signaling in Immune System	Cytokine Signaling in Immune system	Lactobacillales	6/712	0.0667
Cytokine Signaling in Immune System	Cytokine Signaling in Immune system	Erysipelatoclostridium	67/712	0.0924
Cytokine Signaling in Immune System	Cytokine Signaling in Immune system	Romboutsia	13/712	0.0794
Cytokine Signaling in Immune System	Cytokine Signaling in Immune system	Pasteurellaceae	6/712	0.0552
Cytokine Signaling in Immune System	Cytokine Signaling in Immune system	Eubacterium halli group	12/712	0.0428
(Cytokine Signaling in immune system ->)	Signaling by CSF3 (G-CSF)	Romboutsia	3/30	0.0323
(Cytokine Signaling in immune system ->)	Signaling by CSF3 (G-CSF)	Alloprevotella	2/30	0.0981
(Cytokine Signaling in immune system -> Signaling by CSF3 ->)	Inactivation of CSF3 (G-CSF) signaling	Alloprevotella	2/25	0.0805
(Cytokine Signaling in immune system -> Signaling by CSF3 ->)	Inactivation of CSF3 (G-CSF) signaling	Romboutsia	2/25	0.0934
(Cytokine Signaling in Immune system ->)	Signaling by Interleukins	Lactobacillales	6/453	0.0288
(Cytokine Signaling in Immune system ->)	Signaling by Interleukins	Pasteurellaceae	6/453	0.0206
(Signaling by Interleukins ->)	Interleukin-1 family signaling	Lactobacillales	4/140	0.0125
(Signaling by Interleukins ->)	Interleukin-1 family signaling	Pasteurellaceae	4/140	0.0102
(Signaling by Interleukins -> Interleukin-1 family signaling ->)	Interleukin-1 signaling	Lactobacillales	4/102	0.0114
(Signaling by Interleukins -> Interleukin-1 family signaling ->)	Interleukin-1 signaling	Pasteurellaceae	4/102	0.0092996
(Signaling by Interleukins -> Interleukin-1 family signaling ->)	Interleukin-33 signaling	Subdoligranulum	1/3	0.0538
(Signaling by Interleukins -> Interleukin-6 family signaling ->)	IL-6 type cytokine receptor ligand interactions	Dorea	2/17	0.0721
(Signaling by Interleukins ->)	Interleukin-12 family signaling	Romboutsia	3/57	0.08
(Signaling by Interleukins -> Interleukin-12family signaling ->	Interleukin-12 signaling	Romboutsia	3/47	0.0101
(Signaling by Interleukins -> Interleukin-12 family signaling -> IL-12 signaling ->)	Gene and protein expression by JAK-STAT signaling after IL-12 stimulation	Romboutsia	3/38	0.0452
(Signaling by Interleukins ->)	Interleukin-17 signaling	Alloprevotella	4/71	0.0275
(Signaling by Interleukins ->)	Interleukin-4 and Interleukin-13 signaling	Alloprevotella	7/112	0.0373
(Signaling by Interleukins ->)	Other interleukin signaling	Alloprevotella	3/24	0.0916
(Cytokine Signaling in Immune system ->)	TNFR2 non-canonical NF-kB pathway	Lactobacillales	3/101	0.0241
(Cytokine Signaling in Immune system ->)	TNFR2 non-canonical NF-kB pathway	Pasteurellaceae	3/101	0.0199
(Cytokine Signaling in Immune system -> TNFR2 non-canonical NF-kB pathway ->)	NIK --> noncanonical NFkB signaling	Lactobacillales	3/59	0.0114
(Cytokine Signaling in Immune system -> TNFR2 non-canonical NF-kB pathway ->)	NIK --> noncanonical NFkB signaling	Pasteurellaceae	3/59	0.0092996
(Cytokine Signaling in Immune system -> TNFR2 non-canonical NF-kB pathway ->)	TNF receptor superfamily (TNFSF) members mediating non-canonical NFkB pathway	Eubacterium halli group	3/17	0.0377
Signal Transduction	Pathway	ASV	# genes	FDR
(Death Receptor Signalling -> TNF signaling -> )	Regulation of TNFR1 signaling	Erysipelatoclostridium	8/38	0.0712
